# Supplementary material for: A Comparative Assessment of Mechanisms and Effectiveness of Radiosensitization by Titanium Peroxide and Gold Nanoparticles
Source: Nanomaterials (Basel). 2020 Jun 7;10(6):1125. doi: 10.3390/nano10061125 (PMC7353194; doi:10.3390/nano10061125)
Supplement: Supplementary file 1 [file nanomaterials-10-01125-s001.zip]

Archive with 2 entries (2 files):
- figure S1.jpg
- supplementary tables.docx
